# Supplementary material for: Differential games in the supply chain of innovative products with consumer purchase regret induced returns
Source: PLoS One. 2024 Aug 5;19(8):e0302154. doi: 10.1371/journal.pone.0302154 (PMC11299829; doi:10.1371/journal.pone.0302154)
Supplement: S1 Data — (XLSX) [file pone.0302154.s001.xlsx]

## Sheet: Sheet1
	w	pi_w	p	pi_r		D
1	444.189	2.06458e+06	838.377	2.06458e+06		6185.95
2	445.538	1.99545e+06	841.076	1.99545e+06		5951.77
3	446.813	1.92107e+06	843.627	1.92107e+06		5704.65
4	448.017	1.84259e+06	846.033	1.84259e+06		5448.09
5	449.149	1.76111e+06	848.298	1.76111e+06		5185.4
6	450.211	1.67766e+06	850.423	1.67766e+06		4919.63
7	451.207	1.59318e+06	852.414	1.59318e+06		4653.5
8	452.138	1.50853e+06	854.276	1.50853e+06		4389.41
9	453	1.42451e+06	856	1.42451e+06		4129.65
10	453.863	1.34146e+06	857.727	1.34146e+06		3874.31

## Sheet: Sheet2
	zeta=0						zeta=0.2								zeta=0.8						zeta=1
	w	p	pi_m	pi_r	D		w	p	pi_m	pi_r	D				w	p	pi_m	pi_r	D		w	p	pi_m	pi_r	D
1	443.141	836.282	2.23349e+06	2.23349e+06	6508.96		445.24	840.48	1.90277e+06	1.90277e+06	5511.44			1	451.583	853.167	1.07817e+06	1.07817e+06	3066.61		453.698	857.396	857662	857662	2424.84
2	444.724	839.448	2.16245e+06	2.16245e+06	6273		446.374	842.747	1.83629e+06	1.83629e+06	5301.47			2	451.778	853.556	1.03618e+06	1.03618e+06	2945.55		453.698	857.396	824651	824651	2331.51
3	446.217	842.434	2.08367e+06	2.08367e+06	6018.4		447.448	844.897	1.76652e+06	1.76652e+06	5084.26			3	451.965	853.93	995420	995420	2828.18		453.698	857.396	792911	792911	2241.77
4	447.622	845.244	1.99869e+06	1.99869e+06	5749.61		448.464	846.929	1.69428e+06	1.69428e+06	4862.15			4	452.144	854.287	955886	955886	2714.48		453.698	857.396	762392	762392	2155.49
5	448.939	847.878	1.909e+06	1.909e+06	5470.88		449.423	848.847	1.62038e+06	1.62038e+06	4637.28			5	452.315	854.63	917575	917575	2604.42		453.698	857.396	733048	733048	2072.52
6	450.171	850.342	1.81603e+06	1.81603e+06	5186.13		450.327	850.653	1.54552e+06	1.54552e+06	4411.65			6	452.479	854.958	880481	880481	2497.97		453.698	857.396	704833	704833	1992.75
7	451.32	852.64	1.7211e+06	1.7211e+06	4898.95		451.176	852.352	1.47037e+06	1.47037e+06	4187			7	452.636	855.271	844595	844595	2395.09		453.698	857.396	677705	677705	1916.05
8	452.39	854.781	1.62539e+06	1.62539e+06	4612.47		451.974	853.947	1.39553e+06	1.39553e+06	3964.88			8	452.786	855.573	809902	809902	2295.73		453.699	857.398	651619	651619	1842.3
9	453.376	856.753	1.53002e+06	1.53002e+06	4329.71		452.715	855.431	1.32155e+06	1.32155e+06	3746.8			9	452.925	855.851	776400	776400	2199.9		453.693	857.387	626549	626549	1771.45
10	454.358	858.716	1.43553e+06	1.43553e+06	4051.07		453.464	856.928	1.24863e+06	1.24863e+06	3532.56			10	453.103	856.206	743953	743953	2106.9		453.737	857.475	602349	602349	1702.81
											45239.5
			1.85154e+07		53099.2				1.58018e+07		90479						9.03856e+06		25654.8				7.23372e+06		20451.5
	zeta=0.4						zeta=0.6
	w	p	pi_m	pi_r	D		w	p	pi_m	pi_r	D
1	447.35	844.699	1.60026e+06	1.60026e+06	4607.06		449.466	848.932	1.32555e+06	1.32555e+06	3793.06
2	448.106	846.213	1.54078e+06	1.54078e+06	4426.17		449.911	849.822	1.27451e+06	1.27451e+06	3642.37
3	448.826	847.652	1.48062e+06	1.48062e+06	4244.59		450.336	850.673	1.22415e+06	1.22415e+06	3494.22
4	449.51	849.02	1.42018e+06	1.42018e+06	4063.36		450.742	851.484	1.17462e+06	1.17462e+06	3348.96
5	450.159	850.318	1.35981e+06	1.35981e+06	3883.42		451.129	852.258	1.12602e+06	1.12602e+06	3206.86
6	450.774	851.548	1.29984e+06	1.29984e+06	3705.62		451.497	852.995	1.07845e+06	1.07845e+06	3068.17
7	451.356	852.712	1.24053e+06	1.24053e+06	3530.7		451.848	853.697	1.032e+06	1.032e+06	2933.09
8	451.907	853.815	1.18216e+06	1.18216e+06	3359.29		452.183	854.366	986742	986742	2801.79
9	452.423	854.845	1.12495e+06	1.12495e+06	3192.04		452.496	854.993	942740	942740	2674.47
10	452.956	855.912	1.0689e+06	1.0689e+06	3028.43		452.838	855.676	899903	899903	2550.47
			1.3318e+07		38040.7				1.10647e+07		31513.5

## Sheet: Sheet3
	1				5				8				10
	w	p	pi_m	pi_r	w	p	pi_m	pi_r	w	p	pi_m	pi_r	w	p	pi_m	pi_r
zeta=0	443.141	836.282	2.23349e+06	2.23349e+06	448.939	847.878	1.909e+06	1.909e+06	452.39	854.781	1.62539e+06	1.62539e+06	454.358	858.716	1.43553e+06	1.43553e+06
zeta=0.2	445.24	840.48	1.90277e+06	1.90277e+06	449.423	848.847	1.62038e+06	1.62038e+06	451.974	853.947	1.39553e+06	1.39553e+06	453.464	856.928	1.24863e+06	1.24863e+06
zeta=0.4	447.35	844.699	1.60026e+06	1.60026e+06	450.159	850.318	1.35981e+06	1.35981e+06	451.907	853.815	1.18216e+06	1.18216e+06	452.956	855.912	1.0689e+06	1.0689e+06
zeta=0.6	449.466	848.932	1.32555e+06	1.32555e+06	451.129	852.258	1.12602e+06	1.12602e+06	452.183	854.366	986742	986742	452.838	855.676	899903	899903
zeta=0.8	451.583	853.167	1.07817e+06	1.07817e+06	452.315	854.63	917575	917575	452.786	855.573	809902	809902	453.103	856.206	743953	743953
zeta=1	453.698	857.396	857662	857662	453.698	857.396	733048	733048	453.699	857.398	651619	651619	453.737	857.475	602349	602349
